# Supplementary material for: The Sailboat Activity: An Interactive, Visually Engaging Approach to Design and Assess Health Profession Education Research Projects
Source: MedEdPORTAL. 2025 May 2;21:11520. doi: 10.15766/mep_2374-8265.11520 (PMC12046060; doi:10.15766/mep_2374-8265.11520)
Supplement: Supplementary file 1 — Sailboat Template.pptxPreworkshop Assignment Instructions.docxPreworkshop Survey.docxFacilitator Guide.docxSailboat Activity Session Slides.pptxCollaborative Working Area.pptxPostworkshop Survey.docxAction Plan Scoring Rubric.docx [file mep_2374-8265.11520-s001.zip]

Archive with 9 entries (9 files):
- G. Postworkshop Survey.docx
- H. Action Plan Scoring Rubric.docx
- A. Sailboat Template.pptx
- B. Preworkshop Assignment Instructions.docx
- C. Preworkshop Survey.docx
- D. Facilitator Guide.docx
- E. Sailboat Activity Session Slides.pptx
- F. Collaborative Working Area.pptx
- _Educational Summary Report_11520.pdf
